# Supplementary material for: Hepatitis B virus Core protein nuclear interactome identifies SRSF10 as a host RNA-binding protein restricting HBV RNA production
Source: PLoS Pathog. 2020 Nov 12;16(11):e1008593. doi: 10.1371/journal.ppat.1008593 (PMC7707522; doi:10.1371/journal.ppat.1008593)
Supplement: S1 Table — ST-HBc-associated proteins were identified using MS-based proteomics. For this, cell lysate expressing ST-HBc or untagged HBc were treated or not with Benzonase before purification by affinity using Strep-Tactin. Eluted proteins were digested with trypsin and the resulting peptides submitted to MS-based proteomic analysis. The proteins were then identified and quantified in each sample before statistical analysis allowing to sort out proteins enriched with ST-HBc compared to untagged HBc used as negative control. (XLSX) [file ppat.1008593.s011.xlsx]

## Sheet: Data
Majority protein IDs	Protein names	Gene names	Razor + unique peptides	Mol. weight [kDa]	- Benzonase			+ Benzonase
					Significant	p-value	log2(Fold Change)	Significant	p-value	log2(Fold Change)
HBV-Core	HBc Core protein	Core	14	23.203	TRUE	8.5365e-08	11.6692	TRUE	1.59431e-07	9.44597
Q5JRI1;A0A0S2Z504;O75494-5;O75494-4;O75494-6;O75494-3;O75494-2;O75494;Q53GD7	Serine/arginine-rich splicing factor 10	SRSF10	12	20.913	TRUE	2.64961e-08	11.3736	TRUE	1.38213e-08	11.4693
Q5U0N1;Q15773;A8K1F4	Myeloid leukemia factor 2	MLF2	16	28.147	TRUE	3.5053e-07	9.97875	TRUE	1.20923e-07	10.0406
B4DVN1;O75190;A0A0J9YX62;O75190-3;B4DNN5;E9PH18;B4DMJ9;C9J2C4;O75190-4	DnaJ homolog subfamily B member 6	DNAJB6	15	29.487	TRUE	1.12972e-06	9.56809	TRUE	3.83608e-06	8.92122
Q8N1H4;Q68DZ9;Q59GA1;B2RDQ3;P62995-3;P62995;H7BXF3	Transformer-2 protein homolog beta	TRA2B;DKFZp686F18120	8	29.201	TRUE	2.28736e-05	6.15193	TRUE	1.10742e-05	6.44551
Q6NZ52;P46776;E9PJD9;Q9BQQ5;E9PLL6;E9PLX7	60S ribosomal protein L27a	RPL27A;L27a	6	16.478	TRUE	2.16823e-05	6.755	TRUE	7.67541e-06	5.78004
Q13526;K7EN45;K7EMU7;B3KUM4	Peptidyl-prolyl cis-trans isomerase NIMA-interacting 1	PIN1	10	18.243	TRUE	0.000806743	5.96579	TRUE	0.000201134	6.04553
Q6NZ55;A8K4C8;P26373;P26373-2;J3QSB4	60S ribosomal protein L13	RPL13	7	24.265	TRUE	1.4721e-05	6.27814	TRUE	5.60601e-06	5.51088
B2R4V2;H0Y5B4;H7BZ11;J3KQN4;Q969Q0;P83881	60S ribosomal protein L36a-like;60S ribosomal protein L36a	RPL36A;RPL36A-HNRNPH2;RPL36AL	2	12.527	TRUE	0.00107784	5.2827	TRUE	1.54327e-05	6.50612
Q9Y383;B3KSL5;Q96HJ9-2;A0A0A6YYJ8;Q9Y383-3;Q9Y383-2;B3KRR1	Putative RNA-binding protein Luc7-like 2	LUC7L2	10	46.513	TRUE	1.82364e-05	5.6214	TRUE	6.89761e-06	5.98472
B4E022;V9HWD9;Q53EM5;P29401;P29401-2;A0A0B4J1R6;B3KSI4;A0A0K0K1H9;B3KPZ8;B4DVU1	Transketolase	TKT;HEL107	12	62.878	TRUE	8.61264e-05	5.56985	TRUE	4.50236e-05	5.69098
A0A024R6D8;Q59EK7;Q13243-3;Q13243;B4DJK0;B4DUA4;Q86U32	Serine/arginine-rich splicing factor 5	SRSF5;SFRS5	4	31.263	TRUE	0.000261424	5.77852	TRUE	0.000416777	5.14215
J3KTL2;Q07955-3;Q07955;Q07955-2;Q59FA2;A8K1L8	Serine/arginine-rich splicing factor 1	SRSF1	13	28.329	TRUE	1.0113e-06	7.58344	TRUE	0.000158945	3.3287
Q5VTL8;Q5VTL8-2;Q69YH0;A0A0A0MRN0	Pre-mRNA-splicing factor 38B	PRPF38B;DKFZp434O1172	8	64.467	TRUE	0.000196829	5.25167	TRUE	9.05808e-05	5.60362
C9JXB8;C9JNW5;V9HW01;P83731	60S ribosomal protein L24	RPL24;HEL-S-310	4	14.369	TRUE	0.00327126	4.85253	TRUE	2.51524e-06	5.96394
P38159;H3BT71;H0Y6E7;P38159-2;H3BR27;P38159-3;B4E352	RNA-binding motif protein, X chromosome;RNA-binding motif protein, X chromosome, N-terminally processed	RBMX	20	42.331	TRUE	6.56597e-05	5.72941	TRUE	2.26452e-05	4.84805
J3QS39;J3QTR3;F5H6Q2;Q3MIH3;F5GYU3;F5H2Z3;F5H265;Q5UGI3;B4DV12;F5H388;Q5RKT7;B2RDW1;F5H747;F5GXK7;J3QKN0;Q5U5U6;Q5PY61;Q96C32;Q96MH4;L8B4I8;L8B196;L8B4R0;A8K674;L8B4Z6;L8B4M0;L8B4J3;P62987;P62979;P0CG47;P0CG48;Q9UFQ0;Q96H31;Q66K58;Q59EM9;M0R1V7;Q49A90;F5GZ39;J3QSA3;M0R1M6	Polyubiquitin-B;Ubiquitin-60S ribosomal protein L40;Ubiquitin;60S ribosomal protein L40;Ubiquitin-40S ribosomal protein S27a;Ubiquitin;40S ribosomal protein S27a;Ubiquitin;Polyubiquitin-C;Ubiquitin	UBB;RPS27A;UBC;UBA52;HEL112;UbC;DKFZp434K0435	14	10.469	TRUE	2.23847e-05	5.53995	TRUE	2.1612e-05	4.76103
Q04828;B4DK69;P52895;H0Y804	Aldo-keto reductase family 1 member C1;Aldo-keto reductase family 1 member C2	AKR1C1;AKR1C2	12	36.788	TRUE	0.000198674	4.77195	TRUE	1.25133e-05	5.14463
Q549U1;Q13595-4;Q13595-3;Q13595;Q13595-2	Transformer-2 protein homolog alpha	TRA2A;HSU53209	6	32.688	TRUE	0.000412474	4.65364	TRUE	5.05597e-05	4.99509
A0MNN4;Q2TAY7;Q2TAY7-2	WD40 repeat-containing protein SMU1;WD40 repeat-containing protein SMU1, N-terminally processed	SMU1	10	57.543	TRUE	9.05562e-05	4.23389	TRUE	0.00014299	5.06671
K7ENX8;K7ELV6;K7EJV5;Q6ZR81;K7ELT6;B4E2A3;K7EJV1;K7EMY9;K7EPM4;Q53XX5;K7ER40;K7EQR7;D6W5Y5;Q14011;Q14011-2	Cold-inducible RNA-binding protein	CIRBP	3	8.9138	TRUE	0.00116538	4.10425	TRUE	1.31679e-05	5.03536
Q5T7C4;B7Z965;Q59GW1;B3KQ05;A0A024RDR0;P09429;D3DQY9	High mobility group protein B1	HMGB1;hCG_1991922	3	18.311	TRUE	0.000111409	5.63634	TRUE	0.00152657	2.77686
A8K2I7;A0A024R7I0;O14908;K7EM11;A0A024R7I1;O14908-2	PDZ domain-containing protein GIPC1	GIPC1	4	36.039	TRUE	5.54533e-05	4.26038	TRUE	6.73862e-05	4.05975
H0YN26;Q6PKH8;Q08AJ6;P39687;Q1AHP8;Q3KPI8;H7BZ09	Acidic leucine-rich nuclear phosphoprotein 32 family member A	ANP32A	6	19.997	TRUE	0.00171949	4.20787	TRUE	0.000162991	3.93294
Q9Y3I0;B4DNA0;B4DXF1;B4DNG5	tRNA-splicing ligase RtcB homolog	RTCB	6	55.21	TRUE	0.000465133	4.13054	TRUE	0.000170277	3.94912
Q2VIN3;Q96E39;A0A1B0GUK8	RNA binding motif protein, X-linked-like-1	RBMXL1	2	41.464	TRUE	0.000361794	3.68659	TRUE	0.000222698	4.35483
Q52LJ0;Q52LJ0-2	Protein FAM98B	FAM98B	5	37.19	TRUE	0.000397049	3.96074	TRUE	7.96676e-05	3.83407
Q13151	Heterogeneous nuclear ribonucleoprotein A0	HNRNPA0	6	30.84	TRUE	0.000117277	4.54869	TRUE	0.00322392	2.78138
B4DI70;B4DWA8;B3KP88;B4DDG4;B4DVE1;A0A0S2Z3Y1;Q08380	Galectin-3-binding protein	LGALS3BP	4	46.42	TRUE	0.000384692	3.40639	TRUE	0.000274512	3.8532
Q6AWD1;Q6AI18;E9PP21;Q9BTA4;B3KVC9;B4DY28;Q6ZMS3;P21291	Cysteine and glycine-rich protein 1	CSRP1;DKFZp686P2249;DKFZp686M148	1	5.9317	TRUE	9.31006e-05	4.09442	TRUE	0.0065671	3.11748
G3V3M6;Q5TZP7;P27695;G3V3C7;G3V5Q1;A0A0C4DGK8;G3V5D9;G3V5M0;G3V359	DNA-(apurinic or apyrimidinic site) lyase;DNA-(apurinic or apyrimidinic site) lyase, mitochondrial	APEX1	8	29.19	TRUE	0.00183766	4.41475	TRUE	0.000648912	2.70182
J3QL05;J3KP15;Q8NAK9;Q53FN0;A0A024R8U5;Q01130-2;Q01130;B3KUY1	Serine/arginine-rich splicing factor 2	SRSF2;SFRS2	4	15.156	TRUE	0.000752821	3.24948	TRUE	0.000304203	3.82684
Q6PKC2;Q86Y74;A8K3C5;J3KPP4;O95232;D6RDI2;B4DJ96	Luc7-like protein 3	LUC7L3;CROP	4	27.016	TRUE	0.000487587	3.36657	TRUE	0.000156506	3.59625
A0A024R326;Q6IPI1;P47914	60S ribosomal protein L29	RPL29	1	17.553	TRUE	0.00489495	3.34324	TRUE	0.000259129	3.46363
Q53GL1;A0A024R4E1;Q9HAN9	Nicotinamide-nucleotide adenylyltransferase;Nicotinamide/nicotinic acid mononucleotide adenylyltransferase 1	NMNAT1	5	31.92	TRUE	0.000451377	3.29206	TRUE	0.000664914	3.1897
B3KRR4;Q32Q83;Q6P392;Q8WUA2	Peptidyl-prolyl cis-trans isomerase-like 4	PPIL4	3	42.047	TRUE	0.00110561	3.10082	TRUE	0.000820983	2.83833
A0A024R3T8;P09874;B4E0E1;B2R5W3	Poly [ADP-ribose] polymerase 1	PARP1	22	113.08	TRUE	0.000350374	3.50006	TRUE	0.00397675	2.19024
H3BLZ8;Q59F66;Q92841-1;Q92841-3;Q92841-2;Q92841;B4DZQ7	Probable ATP-dependent RNA helicase DDX17	DDX17	7	80.439	TRUE	0.00155703	2.8257	TRUE	0.00213157	2.67319
C9JD32;B9ZVP7;J3KT29;Q9BTQ7;A0A024R1Q8;P62829	60S ribosomal protein L23	RPL23	2	9.6694	TRUE	0.00139225	3.04376	TRUE	0.00298104	2.29118
Q59GY3;V9HVZ0;A8K588;Q13247-3;Q13247	Serine/arginine-rich splicing factor 6	SRSF6;HEL-S-91	2	31.865	TRUE	0.000587109	3.53066
Q9Y3A2-2;Q9Y3A2	Probable U3 small nucleolar RNA-associated protein 11	UTP11L	2	17.869				TRUE	4.75486e-05	4.44171
Q5T4L4;C9JLI6;H0YMV8;A4D1G5;Q71UM5;P42677	40S ribosomal protein S27;40S ribosomal protein S27-like	RPS27;RPS27L;LOC392748	1	7.3564				TRUE	5.63067e-05	3.98048
D9IAI1;P30086;A0A0K0K1J6;B4DRT4;V9HW05	Phosphatidylethanolamine-binding protein 1;Hippocampal cholinergic neurostimulating peptide	PEBP1;HEL-S-34;HEL-210	6	21.057				TRUE	0.00420277	3.1436
B4E112;E9PP50;V9HWI5;P23528;E9PLJ3;E9PS23;E9PQB7;G3V1A4;Q549N0;E9PK25;Q9Y281-3;Q9Y281	Cofilin-1;Cofilin-2	CFL1;HEL-S-15;CFL2	2	12.459				TRUE	0.00613826	2.6907
B3VCF8;H7C0V3;B3VCF6;B3VCF4;B7Z215;B7Z701;B7Z1W9;B7Z1V0;B7Z232;P52757-6;P52757-5;P52757-7;P52757-4;P52757-8;P52757-3;P52757;P52757-9	Beta-chimaerin	CHN2	1	11.369				TRUE	0.00333433	2.55825
Q6P2S0;Q659G3;E9PE20;A0A024R3P3;P49458-2;P49458	Signal recognition particle 9 kDa protein	SRP9;DKFZp564M2223	1	5.7685				TRUE	0.0074422	2.41601
V9HWF4;P00558-2;P00558;B4E1H9;B4DWQ3;B4DHM5;B4DHB3	Phosphoglycerate kinase;Phosphoglycerate kinase 1	PGK1;HEL-S-68p	6	44.614				TRUE	0.00190475	2.40512
X6R6Z1;B4DY09;Q53FG3;F4ZW63;F4ZW62;Q12905;A0A0A0MRL0	Interleukin enhancer-binding factor 2	ILF2	2	12.382				TRUE	0.00450605	2.30787
F5H6P7;A0A023T6R1;P61326-2;P61326;Q96A72	Protein mago nashi homolog;Protein mago nashi homolog 2	MAGOH;MAGOHB;FLJ10292	1	11.799				TRUE	0.00260309	2.25786
H3BPG5;H3BV80;H3BMS0;H3BMM9;H3BTC0;D3DU92;Q15287-3;Q15287-2;Q15287	RNA-binding protein with serine-rich domain 1	RNPS1	1	15.108				TRUE	0.00410153	2.08625
A0A024R8S3;A8MUA9;A8MU27;P61956-2;Q6EEV6;P61956;P55854;P55854-2	Small ubiquitin-related modifier;Small ubiquitin-related modifier 2;Small ubiquitin-related modifier 4;Small ubiquitin-related modifier 3	SUMO2;SUMO3;SUMO4	1	10.871	TRUE	1.80255e-06	7.5315	FALSE	0.0457326	1.85139
V9HWF5;A8K486;P62937;B2RE56;B4DM82;Q71V99;F8WE65;C9J5S7;P62937-2	Peptidyl-prolyl cis-trans isomerase;Peptidyl-prolyl cis-trans isomerase A;Peptidyl-prolyl cis-trans isomerase A, N-terminally processed	PPIA;HEL-S-69p	13	18.012	TRUE	0.00137151	3.94956	FALSE	0.00725583	1.83296
Q13242;H0YIB4;A8K3M9;S4R3G0;B4DFT9	Serine/arginine-rich splicing factor 9	SRSF9	7	25.542	TRUE	0.00469488	2.59662	FALSE	0.0238762	2.59021
G3V555;G3V575;G3V576;G3V4W0;B4DY08;B2R5W2;G3V4C1;D3DPI2;B3KX96;B2R603;G3V2Q1;A8K9A4;P07910-4;P07910-2;P07910;G3V5X6;G3V3K6;G3V251;B4DMJ1;B4DSU6;P07910-3	Heterogeneous nuclear ribonucleoproteins C1/C2	HNRNPC;hCG_1641229	3	19.178	TRUE	0.00115917	2.92099	FALSE	0.0424756	1.99578
O60869-2;O60869-3;O60869	Endothelial differentiation-related factor 1	EDF1	1	15.48	TRUE	0.00443559	2.21734	FALSE	0.0203332	1.68428
Q6IBA2;Q59G24;P53999;B7Z1Z0	Activated RNA polymerase II transcriptional coactivator p15	SUB1;PC4	3	14.395	FALSE	0.0365004	2.48171	TRUE	0.000483164	3.60731
A0A0B4J1Z1;B4DEK2;C9JAB2;Q16629-3;Q16629-2;Q16629-4;Q16629;Q8NB80	Serine/arginine-rich splicing factor 7	SRSF7	6	15.763	FALSE	0.00651053	2.22004	TRUE	0.000133164	3.59954
B4DRA0;B4DLM0;B3KWX7;Q68DD9;B4E1M7;Q14498-3;Q14498-2;Q14498;A0A0U1RQH7;H0Y4X3;B7Z4L7;Q6N037;E1P5S2;G3XAC6;Q5QP23;Q7Z3L0;Q6MZY7	RNA-binding protein 39	RBM39;DKFZp781C0423;DKFZp686A11192;RNPC2;DKFZp781I1140;DKFZp686C17209	5	56.41	FALSE	0.0419796	1.9891	TRUE	0.000506413	3.51256
B4DED6;B4DW97;Q9BQ39;A0A087WVC1;K0J110;Q53FI9;Q9NTA9	ATP-dependent RNA helicase DDX50	DDX50;mcdrh;DKFZp761E0323	11	72.157	FALSE	0.0433211	2.14584	TRUE	0.000461982	3.33228
B3KUU7;A8K7G8;Q59FC5;B3KRI8;P49761-1;P49761;B3KTV2;B3KVF3;P49761-3;H3BNQ5	Dual specificity protein kinase CLK3	CLK3	4	48.632	FALSE	0.0572912	2.11103	TRUE	0.000572415	3.22196
Q13427;C9JN15;Q6P432;Q6GMS9;Q32LZ0;Q2NKQ6;E9PG73;Q13427-2	Peptidyl-prolyl cis-trans isomerase G;Peptidyl-prolyl cis-trans isomerase	PPIG	5	88.616	FALSE	0.0101779	2.53484	TRUE	0.00617588	2.78016
O75369-2;O75369-9;O75369;O75369-8;A0A024R321;O75369-6;O75369-3;Q68CT4;E7EN95;O75369-7;O75369-5;O75369-4	Filamin-B	FLNB;DKFZp686A1668	39	275.66	FALSE	0.170758	1.81303	TRUE	0.00348792	3.45054
A0A024R4F1;P06733;E2DRY6;P06733-2	Alpha-enolase;Enolase	ENO1	7	47.168	FALSE	0.0401936	2.1323	TRUE	0.000590466	2.98832
B4DP70;F1T0B3;A0A087X2G1;A3RJH1;Q92499;Q92499-3;Q92499-2	ATP-dependent RNA helicase DDX1	DDX1	7	59.196	FALSE	0.0107662	2.21325	TRUE	0.000956749	2.70777
B4E0S6;O43143	Pre-mRNA-splicing factor ATP-dependent RNA helicase DHX15	DHX15	3	89.546	FALSE	0.0144542	1.81442	TRUE	0.00239009	2.39336
P11387;B9EG90	DNA topoisomerase 1	TOP1	13	90.725	FALSE	0.01745	1.86481	TRUE	0.00264077	2.3298
Q9NWH9;H7BXE3;H0YLW7;H0YMW8;H0YNF3;H0YMR6;H0YLE6;H0YL55;A0A024R5U7;A0A024R5X3	SAFB-like transcription modulator	SLTM	4	117.15	FALSE	0.252875	0.67712	TRUE	0.00587805	2.49785
Q59H57;B4DR70;A8K4H1;Q8TBR3;Q6IBQ5;H3BPE7;Q13344;P35637-2;P35637;Q70T18	RNA-binding protein FUS	FUS	3	31.994	FALSE	0.0141103	2.98952	FALSE	0.0479336	2.1773
V9HWC6;P23284	Peptidyl-prolyl cis-trans isomerase;Peptidyl-prolyl cis-trans isomerase B	HEL-S-39;PPIB	8	22.742	FALSE	0.0377926	2.72606	FALSE	0.909532	0.105548
C9JFR7;G4XXL9;P99999;Q6LER6	Cytochrome c	CYCS	4	11.333	FALSE	0.129067	2.72508	FALSE	0.327479	-0.960434
Q6PJT4;Q6PKD3;Q05CU6;V9HWC0;B0YJ88;V9HW42;Q6NUR7;E7EQR4;B2R6J2;J7M2B1;P26038;P35241;P15311;P35241-5;V9GZ54;E9PQ82;Q9UJU1;E9PNV3;Q9UJZ2;Q9UJZ7;Q9UJZ6;Q9UK20;B7Z437;B7Z2S7;B7Z5V2;P35241-4	Tyrosine-protein kinase receptor;Moesin;Radixin;Ezrin	MSN;RDX;HEL70;HEL-S-105;EZR;EZR-ROS1;VIL2	2	38.827	FALSE	0.00835104	2.71512	FALSE	0.143474	-1.43218
F2Z388;A0A024R866;P42766	60S ribosomal protein L35	RPL35	2	10.645	FALSE	0.15949	2.52985	FALSE	0.169629	2.16234
A0A0S2Z3G9;O43707;O43707-2;Q96BG6;B4E337	Alpha-actinin-4	ACTN4	18	104.85	FALSE	0.0803937	2.26553	FALSE	0.015153	2.13542
F2Z393;A0A140VK56;P37837	Transaldolase	TALDO1	2	35.328	FALSE	0.00770414	2.1803	FALSE	0.231997	0.935013
C9JRH2;C9JMJ4;C9J3R0;C9JQZ4;C9JW69;Q5T081;A0A0S2Z3I4;A0A0S2Z404;P18754;P18754-2	Regulator of chromosome condensation	RCC1	3	24.465	FALSE	0.0063538	2.15117	FALSE	0.0780646	1.25847
Q53F35;Q92688-2;Q92688	Acidic leucine-rich nuclear phosphoprotein 32 family member B	ANP32B	2	28.672	FALSE	0.0115391	2.04076	FALSE	0.00800776	1.92037
B2R4C1;P62899;B8ZZK4;H7C2W9;C9JU56;B7Z4E3;B7Z4C8;P62899-3;P62899-2	60S ribosomal protein L31	RPL31	3	14.495	FALSE	0.291318	1.99983	FALSE	0.254311	1.81624
V9HW98;P62258;B4DJF2;I3L3T1;B4DJB0;G9K389;G9K388;P62258-2	14-3-3 protein epsilon	HEL2;YWHAE;YWHAE/FAM22B fusion;YWHAE/FAM22A fusion	3	29.174	FALSE	0.0379566	1.90198	FALSE	0.965927	0.033061
M0QXS5;B2R959;Q6NTA2;P14866-2;P14866;M0QYT0	Heterogeneous nuclear ribonucleoprotein L	HNRNPL	4	58.362	FALSE	0.0133625	1.84364	FALSE	0.0773202	1.25185
H9ZYJ2;P10599;P10599-2	Thioredoxin	TXN	4	11.737	FALSE	0.0931511	1.8245	FALSE	0.249277	1.09734
F8W6I7;Q6IPF2;A0A024RB53;A0A024RAZ7;P09651-2;P09651;P09651-3;B4E0B5;Q9BSM5;Q0VAC0;A0A024RC46;F8VZ49;F8VTQ5;H0YH80;B4DP35	Heterogeneous nuclear ribonucleoprotein A1;Heterogeneous nuclear ribonucleoprotein A1, N-terminally processed	HNRNPA1;HNRPA1;hCG_2020860	11	33.155	FALSE	0.072031	1.7233	FALSE	0.189521	1.24722
D6RF44;H0YA96;D6RAF8;H0Y8G5;Q12771;B4DTC3;A0A024RDF4;A0A024RDB4;A0A024RDF3;Q14103-4;Q14103-3;Q14103-2;Q14103;D6RD83;D6RBQ9;B4E0W4	Heterogeneous nuclear ribonucleoprotein D0	HNRNPD;HNRPD	4	12.553	FALSE	0.0260335	1.71727	FALSE	0.217218	0.895572
Q567R6;A4D1U3;Q04837;C9K0U8;A0A0G2JLD8;E7EUY5;B7Z268	Single-stranded DNA-binding protein;Single-stranded DNA-binding protein, mitochondrial	SSBP1	5	17.359	FALSE	0.0462964	1.58612	FALSE	0.580633	0.29355
V9HWE0;P08758;E9PHT9;D6RBL5	Annexin;Annexin A5	HEL-S-7;ANXA5	3	35.936	FALSE	0.0381445	1.5393	FALSE	0.114381	1.00602
B4DDM5;B2R659;A0A0S2Z4J1;P51659;A0A0S2Z4Q6;E7ER27	Peroxisomal multifunctional enzyme type 2;(3R)-hydroxyacyl-CoA dehydrogenase;Enoyl-CoA hydratase 2	HSD17B4	3	77.427	FALSE	0.0509014	1.48123	FALSE	0.675088	0.375992
B3KY11;A8KA56;A0A024R0Z3;Q9BUQ8	Probable ATP-dependent RNA helicase DDX23	DDX23	7	93.233	FALSE	0.169811	1.46679	FALSE	0.127116	1.52997
Q75MH1;A0A024RB14;P62854;Q76N57;Q5JNZ5	40S ribosomal protein S26;Putative 40S ribosomal protein S26-like 1	RPS26;RPS26P11	2	12.985	FALSE	0.350103	1.46299	FALSE	0.254008	0.9733
Q0QF37;Q75MT9;Q6FHZ0;A0A024R4K3;P40926-2;P40926;G3XAL0;B3KTM1	Malate dehydrogenase;Malate dehydrogenase, mitochondrial	MDH2	7	31.969	FALSE	0.302157	1.41388	FALSE	0.23736	-1.2169
A0A0G2JJZ9;B4DP52;A0A024RCM3;Q13838;Q13838-2;H0Y400;A0A140T9X3;Q5STU3;Q69YT6;B4DX78;O00148	Spliceosome RNA helicase DDX39B;ATP-dependent RNA helicase DDX39A	hCG_2005638;DDX39B;DKFZp547B159;DDX39A	4	38.125	FALSE	0.160955	1.41093	FALSE	0.274209	0.670427
D6R9P3;D6RD18;B4DMY3;D6RBZ0;Q53F64;Q99729-3;Q99729-2;Q99729-4;Q99729	Heterogeneous nuclear ribonucleoprotein A/B	HNRNPAB	7	30.302	FALSE	0.0447265	1.37347	FALSE	0.117359	0.956188
K7ERI7;Q7Z4W8;P35268;K7EJT5;K7EP65;K7EKS7;K7ELC4;K7EMH1	60S ribosomal protein L22	RPL22	2	11.168	FALSE	0.106318	1.31272	FALSE	0.422995	0.480365
V9HW04;P62140;B7ZB67;B4DJ75;C9J9S3;C9JP48;E7ETD8	Serine/threonine-protein phosphatase;Serine/threonine-protein phosphatase PP1-beta catalytic subunit	HEL-S-80p;PPP1CB	11	37.186	FALSE	0.145934	1.30941	FALSE	0.331879	0.769806
A0A0S2Z4Z9;Q15233;A8K525;Q15233-2;C9IZL7;C9JYS8	Non-POU domain-containing octamer-binding protein	NONO	9	54.231	FALSE	0.340903	1.2967	FALSE	0.215869	1.11891
E4W6B6;B2R4D8;A0A024R1V4;P61353;K7ERY7;K7EQQ9;K7ELC7	60S ribosomal protein L27	RPL27	2	14.257	FALSE	0.297285	1.26053	FALSE	0.463755	0.860279
O95831-6;O95831-4;O95831-3;O95831;Q5RZ99;Q5RZA0	Apoptosis-inducing factor 1, mitochondrial	AIFM1	2	26.032	FALSE	0.112144	1.24911	FALSE	0.624295	0.396233
A0A140VJS9;P62136;P62136-2;B3KXM2;E9PMD7;P62136-3	Serine/threonine-protein phosphatase PP1-alpha catalytic subunit;Serine/threonine-protein phosphatase	PPP1CA	4	38.631	FALSE	0.108044	1.19013	FALSE	0.0540339	2.04631
Q15149-7;Q15149-8;Q15149-9;Q15149-5;Q15149-4;Q15149-6;Q15149-3;Q15149-2;Q15149;D3DWL0	Plectin	PLEC;PLEC1	11	512.6	FALSE	0.326686	1.16948	FALSE	0.284095	-1.25385
A0A087WWP4;Q96T37-4;Q96T37-2;Q96T37-3;Q96T37	Putative RNA-binding protein 15	RBM15	5	102.13	FALSE	0.0741464	1.1691	FALSE	0.0341526	1.35092
J3QT28;A0A140VJF3;O43684-2;O43684;J3QSX4;B4DDM6	Mitotic checkpoint protein BUB3	BUB3	2	31.703	FALSE	0.273489	1.10557	FALSE	0.89607	0.0982806
P08727	Keratin, type I cytoskeletal 19	KRT19	24	44.105	FALSE	0.222634	1.05609	FALSE	0.139135	1.0753
P51991;B4E3E6;B4DDB6;P51991-2	Heterogeneous nuclear ribonucleoprotein A3	HNRNPA3;HNRPA3	6	39.594	FALSE	0.192827	1.04134	FALSE	0.0646468	1.25664
Q6FHM6;B1AHD1;P55769	NHP2-like protein 1;NHP2-like protein 1, N-terminally processed	NHP2L1	2	14.173	FALSE	0.200735	0.954941	FALSE	0.518774	0.368799
V9HW65;A0A024R5Z7;P07355;P07355-2;H0YN42;H0YMD0;H0YMU9;B4DNH8;H0YKS4;A6NMY6;H0YMM1;H0YKZ7;H0YLV6;H0YMT9;H0YKX9;H0YM50	Annexin;Annexin A2;Putative annexin A2-like protein	HEL-S-270;ANXA2;ANXA2P2	21	38.576	FALSE	0.254162	0.873633	FALSE	0.856252	-0.100327
Q5T6W2;B4DUQ1;A0A024R228;Q6IBN1;Q5EC54;P61978-3;P61978;P61978-2	Heterogeneous nuclear ribonucleoprotein K	HNRNPK;HNRPK	2	41.807	FALSE	0.237859	0.868689	FALSE	0.106974	1.23553
Q53GK6;Q53G76;Q1KLZ0;P60709;B4E335;Q8WVW5;Q53G99;B4DW52;B3KWQ3;Q6PJ43;B7ZAP6;V9HVZ7	Actin, cytoplasmic 1;Actin, cytoplasmic 1, N-terminally processed	PS1TP5BP1;ACTB;ACTG1;HEL-176	21	41.722	FALSE	0.25639	0.697295	FALSE	0.763214	0.223453
Q5VVD0;P62913;Q08ES8;P62913-2	60S ribosomal protein L11	RPL11	4	20.252	FALSE	0.344115	0.614214	FALSE	0.0637404	1.23372
F4ZW64;A8K590;F4ZW65;A0A024R7C7;F4ZW66;Q12906-5;Q12906-4;Q12906-2;Q12906-6;Q12906-3;Q12906;Q12906-7;B4DDF3;B4DFG4	Interleukin enhancer-binding factor 3	ILF3	3	75.96	FALSE	0.373791	0.583193	FALSE	0.0304908	1.96307
B3KM80;Q6ZS99;A0A024R4A0;P19338;B3KTP9;H7BY16;Q9BQ02	Nucleolin	NCL	23	58.554	FALSE	0.437332	0.571928	FALSE	0.0463726	1.4599
P62318-2;P62318	Small nuclear ribonucleoprotein Sm D3	SNRPD3	2	13.291	FALSE	0.37742	0.569242	FALSE	0.778883	-0.168011
A0A024QZS4;P30405;B2R6X6;R4GN99;P30405-2	Peptidyl-prolyl cis-trans isomerase;Peptidyl-prolyl cis-trans isomerase F, mitochondrial	PPIF	5	22.04	FALSE	0.612096	0.548778	FALSE	0.100132	-1.62558
E9KL44;P40939;B4DRH6;H0YFD6;B4DDZ5	Trifunctional enzyme subunit alpha, mitochondrial;Long-chain enoyl-CoA hydratase;Long chain 3-hydroxyacyl-CoA dehydrogenase	HADHA	6	82.999	FALSE	0.571313	0.546776	FALSE	0.813086	-0.255756
A0A024R694;P12814-2;P12814;P12814-3;H9KV75;B7Z565;P12814-4;Q86TX4;B4DFY0;B3KUX9	Alpha-actinin-1	ACTN1	31	103.06	FALSE	0.515609	0.505606	FALSE	0.0643066	1.19029
Q86VG2;P23246;Q9BSV4;Q6PIX2;P23246-2	Splicing factor, proline- and glutamine-rich	SFPQ	13	76.188	FALSE	0.546736	0.481119	FALSE	0.420088	0.614049
A0A024R9D7;Q16698-2;Q16698;E5RJD2;E5RJG7;Q7LDK6;E5RFV2	2,4-dienoyl-CoA reductase, mitochondrial	DECR1;DECR	3	36.067	FALSE	0.621799	0.440402	FALSE	0.994081	-0.00674995
B5MDF5;P62826;J3KQE5;F5H018	GTP-binding nuclear protein Ran	RAN	5	26.224	FALSE	0.524467	0.376215	FALSE	0.140036	0.875202
V9HW22;P11142;Q53HF2;P11142-2;B3KTV0;E9PKE3;Q53GZ6;Q96IS6;E9PN89;B4DTX2;B4E1Q1;E9PLF4	Heat shock cognate 71 kDa protein	HEL-S-72p;HSPA8	17	70.897	FALSE	0.600172	0.361405	FALSE	0.302715	0.766557
A0A087X2D0;B2R6F3;P84103-2;P84103	Serine/arginine-rich splicing factor 3	SRSF3;SFRS3	4	10.32	FALSE	0.544614	0.351534	FALSE	0.0394484	1.25424
P16403	Histone H1.2	HIST1H1C	3	21.364	FALSE	0.750686	0.310566	FALSE	0.0311758	3.89127
P22626;A0A024RA28;A0A087WUI2	Heterogeneous nuclear ribonucleoproteins A2/B1	HNRNPA2B1;HNRPA2B1	24	37.429	FALSE	0.712962	0.301009	FALSE	0.786778	0.227382
B4DNG2;B4DN41;J3KTA4;B5BUE6;P17844-2;P17844;Q7Z2V5;Q59E92;J3KRZ1	Probable ATP-dependent RNA helicase DDX5	DDX5;DKFZp686J01190	15	61.516	FALSE	0.67063	0.273415	FALSE	0.239756	0.77058
Q92466;A0A087WYT8;A0A087X0X5;Q92466-5;Q92466-4	DNA damage-binding protein 2	DDB2	3	47.863	FALSE	0.70145	0.240495	FALSE	0.794168	0.164201
P07305;P07305-2	Histone H1.0;Histone H1.0, N-terminally processed	H1F0	8	20.863	FALSE	0.838976	0.223392	FALSE	0.0536681	1.74275
F5GZQ3;B4DDC9;B4DY96;P55084-2;P55084;B5MD38;D6W539	Trifunctional enzyme subunit beta, mitochondrial;3-ketoacyl-CoA thiolase	HADHB	2	49.597	FALSE	0.721971	0.218492	FALSE	0.983293	-0.015518
P02545;P02545-3;P02545-6;P02545-2;W8QEH3;Q5I6Y5;P02545-5;P02545-4;Q3BDU5;Q8N519;Q5TCI8	Prelamin-A/C;Lamin-A/C	LMNA	33	74.139	FALSE	0.809434	0.177825	FALSE	0.263875	0.613515
A0A024RAY2;P05783;B2RA03;F8VZY9;I6L965	Keratin, type I cytoskeletal 18	KRT18	29	48.057	FALSE	0.862204	0.140827	FALSE	0.928009	0.0676756
E9PC52;Q6FHQ0;A8K6A2;Q16576;Q16576-2	Histone-binding protein RBBP7	RBBP7	5	46.938	FALSE	0.899342	0.107667	FALSE	0.588133	0.395921
Q6LES8;E5KSX8;E5KSU5;Q00059;H7BYN3;Q00059-2	Transcription factor A, mitochondrial	TFAM	6	29.082	FALSE	0.890784	0.10193	FALSE	0.597976	0.367229
P23396;E9PPU1;Q53G83;P23396-2;H0YEU2;E9PL09;F2Z2S8;H0YF32;H0YCJ7;Q9NQS8	40S ribosomal protein S3	RPS3	9	26.688	FALSE	0.977461	-0.0177108	FALSE	0.845758	0.122919
Q5BKZ1	DBIRD complex subunit ZNF326	ZNF326	5	65.653	FALSE	0.978313	-0.0220684	FALSE	0.33862	0.976085
E7EUT5;V9HVZ4;Q2TSD0;P04406-2;P04406;Q0QET7;A4UCT1	Glyceraldehyde-3-phosphate dehydrogenase	GAPDH;HEL-S-162eP	5	27.87	FALSE	0.942204	-0.0438132	FALSE	0.416583	0.649815
Q96C29;Q8TBL1;Q6P082;Q96CD8;Q6P4C9;Q504Z0;B4E2C5;Q8IUB0;Q53HR1;B4DNE0;Q96RE1;Q9NZS6;A0A087WVQ9;Q6IPT9;Q6IPS9;Q6IPN6;Q53HR5;Q53HQ7;Q53HM9;Q53GE9;Q53GA1;Q53G85;A8K9C4;P68104-2;Q5VTE0;P68104;Q05639;Q14222;Q59GP5;Q16577;B4DV42;Q53G89	Elongation factor 1-alpha;Elongation factor 1-alpha 1;Putative elongation factor 1-alpha-like 3;Elongation factor 1-alpha 2	EEF1A1;EEF1A1L14;EEF1A1P5;EEF1A2;EEF1A;PTI-1	3	26.316	FALSE	0.951156	-0.0613668	FALSE	0.77132	-0.356063
Q96BS4;P22087;M0R2U2;M0R1H0;M0R2B0;M0R0P1;M0R299;M0QXL5;M0R2Q4;B4DLD4	rRNA 2-O-methyltransferase fibrillarin	FBL	5	28.449	FALSE	0.910544	-0.0661279	FALSE	0.440657	0.508404
M0QYB0;A0A1B0GV68;C9JME2;Q9Y4F1-3;Q9Y4F1;Q9Y4F1-2	FERM, RhoGEF and pleckstrin domain-containing protein 1	FARP1	2	22.996	FALSE	0.905319	-0.110807	FALSE	0.745815	0.273976
Q09028-3;Q09028;Q09028-4;Q09028-2;H0YEU5;B4DRT0;H0YCT5;H0YF10;H0YDK2	Histone-binding protein RBBP4	RBBP4	3	46.158	FALSE	0.867913	-0.113608	FALSE	0.958135	-0.0298369
Q9UPN1;F8VYE8;A0A024RBP2;P36873;P36873-2;F8W0W8;F8VR82;A0A087WYY5	Serine/threonine-protein phosphatase;Serine/threonine-protein phosphatase PP1-gamma catalytic subunit	PPP1CC	2	33.773	FALSE	0.825487	-0.171789	FALSE	0.535535	0.769369
Q9Y5B9;Q0VGA3	FACT complex subunit SPT16	SUPT16H	7	119.91	FALSE	0.78468	-0.184299	FALSE	0.0541165	1.49569
P16401	Histone H1.5	HIST1H1B	7	22.58	FALSE	0.871993	-0.185119	FALSE	0.422798	0.763172
O75400-2;O75400;B4DPY2;Q05C41;F5H578	Pre-mRNA-processing factor 40 homolog A	PRPF40A	14	105.93	FALSE	0.80297	-0.189561	FALSE	0.138644	1.06238
E9PIN3;Q9UBU9;Q68CW9	Nuclear RNA export factor 1	NXF1;DKFZp667O0311	3	68.106	FALSE	0.799405	-0.202222	FALSE	0.386373	-0.521246
A8K5I0;A0A0G2JIW1;Q59EJ3;P0DMV9;P0DMV8;B4DNT8;P0DMV8-2;B4DI39;B4DWK5;B4DFN9;B4DVU9;B4E1S9;B4E388	Heat shock 70 kDa protein 1B;Heat shock 70 kDa protein 1A	HEL-S-103;HSPA1B;HSPA1A	12	70.051	FALSE	0.802223	-0.20325	FALSE	0.997785	-0.00237386
P49756;P49756-2;P49756-3	RNA-binding protein 25	RBM25	18	100.18	FALSE	0.776629	-0.252442	FALSE	0.0694362	1.24673
O00164;B4DNQ1;E9PKP7;A8K962;P17480-2;P17480;Q05BZ1;B4DLB0	Nucleolar transcription factor 1	UBTF	2	75.939	FALSE	0.726463	-0.254909	FALSE	0.0360096	1.53531
A0A140VK29;Q9HCC0;Q9HCC0-2;D6RD67	Methylcrotonoyl-CoA carboxylase beta chain, mitochondrial	MCCC2	8	61.332	FALSE	0.68226	-0.259947	FALSE	0.916513	-0.116615
P01040;C9J0E4	Cystatin-A;Cystatin-A, N-terminally processed	CSTA	4	11.006	FALSE	0.710753	-0.290947	FALSE	0.772944	0.1776
A0A0S2Z487;A0A024R1X8;P14923;A0A0S2Z495	Junction plakoglobin	JUP	11	81.744	FALSE	0.682806	-0.303672	FALSE	0.561781	0.471676
Q4VB24;B2R984;A3R0T8;P10412;A3R0T7	Histone H1.4	HIST1H1E	14	21.893	FALSE	0.727207	-0.356174	FALSE	0.659116	0.42624
Q5T750	Skin-specific protein 32	XP32	5	26.238	FALSE	0.731396	-0.378629	FALSE	0.733418	-0.332149
Q9H6F5;Q9H6F5-2	Coiled-coil domain-containing protein 86	CCDC86	5	40.235	FALSE	0.659101	-0.38596	FALSE	0.762246	0.412833
A0A0S2Z4Z0;Q96PK6;Q59GV2	RNA-binding protein 14	RBM14	11	69.491	FALSE	0.561476	-0.391289	FALSE	0.900996	0.0901908
Q16531;B4DSA8;F5GY55;B7Z2A1;B4DZP5	DNA damage-binding protein 1	DDB1	17	126.97	FALSE	0.52465	-0.405396	FALSE	0.880896	-0.085832
S4R3V3;B5BU99;Q9Y5A9;S4R3J8;Q9Y5A9-2	YTH domain-containing family protein 2	YTHDF2	2	24.908	FALSE	0.563839	-0.44569	FALSE	0.697633	0.425193
Q5T749	Keratinocyte proline-rich protein	KPRP	11	64.135	FALSE	0.478677	-0.557861	FALSE	0.836423	0.201457
P15924;P15924-3;Q4LE79;P15924-2;B4E2A0	Desmoplakin	DSP;DSP variant protein	24	331.77	FALSE	0.531413	-0.575792	FALSE	0.572227	0.435433
E7EUY3;E9PDR0;Q59GV0;E7EX59;P05166;P05166-2;E9PEC3;B7Z8A8;E7ETT4;E7ETT1;C9JQS9;B7Z7U9;F8WBI9;Q9HBR7	Propionyl-CoA carboxylase beta chain, mitochondrial	PCCB	9	55.708	FALSE	0.314605	-0.602158	FALSE	0.538586	-0.447455
Q03252;A0A0A7M1X5	Lamin-B2	LMNB2	3	69.948	FALSE	0.473747	-0.614736	FALSE	0.982057	-0.0175319
Q05DF2;Q15428;K7EMT0	Splicing factor 3A subunit 2	SF3A2	3	51.475	FALSE	0.474866	-0.632297	FALSE	0.138592	-1.34903
A0A024QZK8;P31942-2;P31942;Q53F48;P31942-3;B4DHY1;A0A024QZP1;P31942-4	Heterogeneous nuclear ribonucleoprotein H3	HNRPH3;HNRNPH3	7	36.926	FALSE	0.30548	-0.632339	FALSE	0.969167	-0.022338
A0A024R6D4;P84090;G3V279	Enhancer of rudimentary homolog	ERH	5	12.259	FALSE	0.331139	-0.642454	FALSE	0.352486	-0.71411
Q92522	Histone H1x	H1FX	4	22.487	FALSE	0.550702	-0.643203	FALSE	0.644417	0.595541
E9PCY7;G8JLB6;P31943;D6RIU0;D6RBM0;E7EQJ0;D6RAM1;E5RGV0;D6R9T0;D6RFM3;D6RIT2;D6RDU3;D6RJ04;D6RIH9;E7EN40;D6RDL0	Heterogeneous nuclear ribonucleoprotein H;Heterogeneous nuclear ribonucleoprotein H, N-terminally processed	HNRNPH1	10	47.087	FALSE	0.355726	-0.654629	FALSE	0.437699	0.550123
D6RGI3;D6RER5;Q9NVA2;D6RDP1;D6R9Y6;D6RDU5;Q9NVA2-2	Septin-11	40787	2	49.005	FALSE	0.462204	-0.671268	FALSE	0.231809	-1.12823
B7Z1V7;B7Z4V2;V9HW84;Q8N1C8;P38646;B7Z4T3	Stress-70 protein, mitochondrial	HEL-S-124m;HSPA9	10	47.362	FALSE	0.35541	-0.674915	FALSE	0.419094	-0.518084
A0A024R1N4;P12956;B4DE32;B1AHC9;B2RDN9;P12956-2;B4E356	X-ray repair cross-complementing protein 6	XRCC6	6	69.842	FALSE	0.282544	-0.679249	FALSE	0.696614	-0.280773
B3KQH1;A8K6V3;Q15393;B3KM77;Q15393-3	Splicing factor 3B subunit 3	SF3B3	3	99.921	FALSE	0.426244	-0.68421	FALSE	0.504248	-0.502048
B2R4R0;P62805;Q0VAS5	Histone H4	HIST1H4H;HIST1H4A	11	11.367	FALSE	0.543544	-0.699525	FALSE	0.369477	0.905278
P81605;P81605-2	Dermcidin;Survival-promoting peptide;DCD-1	DCD	2	11.284	FALSE	0.24608	-0.739771	FALSE	0.599587	0.525085
P55795;B4DFK9;B4DP00	Heterogeneous nuclear ribonucleoprotein H2	HNRNPH2	6	49.263	FALSE	0.4972	-0.774866	FALSE	0.162892	1.29422
Q08211	ATP-dependent RNA helicase A	DHX9	22	140.96	FALSE	0.335575	-0.780972	FALSE	0.253239	0.720232
P61964	WD repeat-containing protein 5	WDR5	3	36.588	FALSE	0.269548	-0.813898	FALSE	0.0579663	-1.70336
B4DRV1;B0AZN7;A8K5N5;P22735;B0AZM8;P22735-2	Protein-glutamine gamma-glutamyltransferase K	TGM1	2	82.355	FALSE	0.2842	-0.825467	FALSE	0.0948523	-1.11053
B4E0B9;B4DZC3;B3KMC9;Q9H0D6-2;Q9H0D6	5-3 exoribonuclease 2	XRN2	3	99.95	FALSE	0.245695	-0.833923	FALSE	0.50691	0.423677
Q8WWM7;Q8WWM7-6;Q8WWM7-8;Q8WWM7-5;Q8WWM7-4;Q8WWM7-9;Q8WWM7-2;Q8WWM7-3;H3BUF6;A0A024QZB7;A0A024QZC0;A0A024QZ91	Ataxin-2-like protein	ATXN2L	13	113.37	FALSE	0.318733	-0.851471	FALSE	0.892585	0.11338
B4DLR3;Q00839-2;Q00839;B3KX72;Q96BA7;Q7Z4Q5	Heterogeneous nuclear ribonucleoprotein U	HNRNPU;HNRPU	18	86.86	FALSE	0.268055	-0.862565	FALSE	0.10972	0.995678
C9J9B2;C9JIJ9;A0A1B0GUW5;Q6XE24-3;Q6XE24-4;Q6XE24-5;Q6XE24-2;Q6XE24;B4E2S3	RNA-binding motif, single-stranded-interacting protein 3	RBMS3	3	29.08	FALSE	0.252124	-0.869787	FALSE	0.873413	0.139503
P05165-3;P05165-2;P05165;A0A1B0GU58;B2RDE0;A0A1B0GWA1;A0A1B0GUX9;A0A1B0GWI4	Propionyl-CoA carboxylase alpha chain, mitochondrial	PCCA	11	75.001	FALSE	0.170687	-0.879925	FALSE	0.596791	-0.40908
X6RGJ2;Q5SSJ5;Q5SSJ5-2;B0QZK4;Q5SSJ5-3;Q5SWC8	Heterochromatin protein 1-binding protein 3	HP1BP3	9	36.514	FALSE	0.204277	-0.910308	FALSE	0.773589	0.201395
Q15717;Q15717-2;M0R055;M0QZR9	ELAV-like protein 1	ELAVL1	2	36.091	FALSE	0.164907	-0.93075	FALSE	0.409207	-0.493233
B4DH16;G5E9X5;B4DHW5;Q68D27;F5GYT8;E9PG35;E9PHF7;A0A0S2Z693;Q96RQ3;B7ZAW3	Methylcrotonoyl-CoA carboxylase subunit alpha, mitochondrial	MCCC1;DKFZp686B20267	3	47.506	FALSE	0.132969	-0.994344	FALSE	0.622303	-0.358565
A0A090N7V5;O75223;B8ZZK2;O75223-3;O75223-2;O75223-4	Gamma-glutamylcyclotransferase	C7orf24;GGCT	3	21.007	FALSE	0.15835	-1.02569	FALSE	0.909239	-0.121294
Q96P63;Q96P63-2;Q3SYB5	Serpin B12	SERPINB12	6	46.276	FALSE	0.191065	-1.03809	FALSE	0.95836	-0.0422855
Q9HB00;Q08554-2;Q08554	Desmocollin-1	DSC1	8	93.834	FALSE	0.280325	-1.06822	FALSE	0.859202	-0.137331
A0A140VK00;P25311;C9JEV0	Zinc-alpha-2-glycoprotein	AZGP1	5	34.258	FALSE	0.231017	-1.0827	FALSE	0.816665	-0.183267
H0YH81;Q0QEN7;V9HW31;P06576;F8W0P7;F8W079	ATP synthase subunit beta;ATP synthase subunit beta, mitochondrial	ATP5B;HEL-S-271	4	38.138	FALSE	0.333062	-1.14824	FALSE	0.564234	-0.805526
P13010;Q53T09	X-ray repair cross-complementing protein 5	XRCC5	10	82.704	FALSE	0.0812023	-1.20745	FALSE	0.929963	0.0703393
Q13867;K7ES02;J3KS79;K7ENH5;K7ESE8;J3KSD8;B4DXF3	Bleomycin hydrolase	BLMH	4	52.562	FALSE	0.183431	-1.23663	FALSE	0.821636	0.238448
Q02413	Desmoglein-1	DSG1	12	113.75	FALSE	0.162596	-1.26101	FALSE	0.721437	0.349661
A0A024R1K8;Q15459;B4E091;Q15459-2	Splicing factor 3A subunit 1	SF3A1	18	88.885	FALSE	0.24614	-1.33123	FALSE	0.355556	-0.830397
P04040;B4DWK8;Q8TAK2	Catalase	CAT	6	59.755	FALSE	0.187978	-1.39106	FALSE	0.705067	-0.281154
Q9UMS4	Pre-mRNA-processing factor 19	PRPF19	4	55.18	FALSE	0.173925	-1.40484	FALSE	0.507157	-0.46967
P05089;P05089-2;P05089-3	Arginase-1	ARG1	5	34.735	FALSE	0.235663	-1.43811	FALSE	0.829082	0.164065
A8K2I0			6	60.03	FALSE	0.402356	-1.4913	FALSE	0.64762	-0.329195
B4DUG4;Q3MHD2;Q3MHD2-2;K7ELG9	Protein LSM12 homolog	LSM12	2	12.508	FALSE	0.17338	-1.5282	FALSE	0.934784	0.0916349
Q53HM6;B3KY12;A8K7V1;Q12874;B4DW90;A8K566	Splicing factor 3A subunit 3	SF3A3	7	58.876	FALSE	0.0843063	-1.56487	FALSE	0.334907	-0.770577
F8VV32;A0A0B4J259;B2R4C5;P61626	Lysozyme;Lysozyme C	LYZ	2	11.488	FALSE	0.0632631	-1.56764	FALSE	0.564447	0.489499
Q08AJ9;A0A024R017;Q93077;Q7L7L0;P04908	Histone H2A;Histone H2A type 1-C;Histone H2A type 3;Histone H2A type 1-B/E	HIST1H2AB;HIST1H2AC;HIST3H2A	6	14.135	FALSE	0.367153	-1.61184	FALSE	0.595034	0.565004
Q08188	Protein-glutamine gamma-glutamyltransferase E;Protein-glutamine gamma-glutamyltransferase E 50 kDa catalytic chain;Protein-glutamine gamma-glutamyltransferase E 27 kDa non-catalytic chain	TGM3	6	76.631	FALSE	0.0808404	-1.62851	FALSE	0.80411	-0.273215
B2R4S9;A0A024RCJ9;A0A024QZZ7;I6L9F7;U3KQK0;Q99880;Q99879;Q99877;Q93079;Q5QNW6;P62807;P58876;Q5QNW6-2;Q0D2M2;A0A024RCL8;B4DR52;P57053;O60814;A8K9J7	Histone H2B;Histone H2B type 1-L;Histone H2B type 1-M;Histone H2B type 1-N;Histone H2B type 1-H;Histone H2B type 2-F;Histone H2B type 1-C/E/F/G/I;Histone H2B type 1-D;Histone H2B type F-S;Histone H2B type 1-K	HIST1H2BI;HIST1H2BN;HIST1H2BD;HIST1H2BM;HIST1H2BL;HIST1H2BH;HIST2H2BF;HIST1H2BC;HIST1H2BK;H2BFS	11	13.906	FALSE	0.310361	-1.75956	FALSE	0.806975	0.294796
E7DVW5;Q01469;I6L8B7;A8MUU1	Fatty acid-binding protein, epidermal;Putative fatty acid-binding protein 5-like protein 3	FABP5;FABP5P3	2	15.164	FALSE	0.206913	-1.881	FALSE	0.707672	0.217591
P78527-2;P78527	DNA-dependent protein kinase catalytic subunit	PRKDC	8	465.5	FALSE	0.0614105	-2.07973	FALSE	0.0882563	1.628
B2CIS9;P31944;A9UFC0	Caspase-14;Caspase-14 subunit p17, mature form;Caspase-14 subunit p10, mature form;Caspase-14 subunit p20, intermediate form;Caspase-14 subunit p8, intermediate form	CASP14	4	27.679	FALSE	0.0290824	-2.08723	FALSE	0.216514	-0.982965
B2R4M6;P06702	Protein S100;Protein S100-A9	S100A9	2	13.21	FALSE	0.0627609	-2.14132	FALSE	0.525583	-0.637112
V9HW80;P55072	Transitional endoplasmic reticulum ATPase	HEL-S-70;VCP	8	89.321	FALSE	0.0880768	-2.23271	FALSE	0.0355503	-2.01192
P05109	Protein S100-A8;Protein S100-A8, N-terminally processed	S100A8	2	10.834	FALSE	0.0230788	-3.28277	FALSE	0.877095	-0.164178
J3KTJ8;J3QRI7;J3QQQ9;J3QQV1;E5RIT6;J3QRC4;Q6IBH6;A0A024RBF6;Q9UNX3;P61254	60S ribosomal protein L26-like 1;60S ribosomal protein L26	RPL26;RPL26L1;hCG_26523	1	11.498	FALSE	0.0935468	2.53172	FALSE	0.117606	2.17187
U5U768;U5U7S7;C9IYT0;U5UA77;O60832-2;O60832	H/ACA ribonucleoprotein complex subunit 4	DKC1	1	7.5768	FALSE	0.0355649	2.40358	FALSE	0.257379	1.22649
K7EMA7;B9EJE3;H7BY10;K7EJV9;K7ERT8;A8MUS3;P62750	60S ribosomal protein L23a	RPL23A;RPL23AL	1	7.9232	FALSE	0.324125	1.61609	FALSE	0.260674	1.84333
D3DXJ4;Q96D47;B7Z9U2;B4DH19;B4DGR3;B4DSK5;I3L0N3;B7Z5J7;P46459-2;P46459	Vesicle-fusing ATPase	NSF	1	31.101	FALSE	0.0535933	1.45367	FALSE	0.0878149	1.29111
B4DE78;P61981;Q4VY20;Q4VY19;A0A0J9YWE8;Q59EQ2;V9HWD6;B5BU24;B3KNB4;P31946	14-3-3 protein gamma;14-3-3 protein gamma, N-terminally processed;14-3-3 protein beta/alpha;14-3-3 protein beta/alpha, N-terminally processed	YWHAG;YWHAB;HEL-S-1	1	23.502	FALSE	0.136511	1.09641	FALSE	0.720854	-0.261694
F8WBF5;B7ZL31;A0A087WX74;B9EG64;B7ZA12;Q9HAZ1;P49759;P49759-3	Dual specificity protein kinase CLK4;Dual specificity protein kinase CLK1	CLK1;CLK4	1	41.851	FALSE	0.139732	1.08356	FALSE	0.025369	1.58095
F8WBG2		ITGB5	1	4.4861	FALSE	0.796529	0.413452	FALSE	0.0990208	2.40365
E7EPB3;A0PJ62;B7Z6S8;A8K3Q9;A8K7N0;Q6IPH7;P50914	60S ribosomal protein L14	RPL14	1	14.558	FALSE	0.841796	0.241593	FALSE	0.85494	0.154287
P63261;B4E3A4;B4DVQ0;I3L3I0;I3L1U9;I3L4N8	Actin, cytoplasmic 2;Actin, cytoplasmic 2, N-terminally processed	ACTG1	1	41.792	FALSE	0.810518	-0.146853	FALSE	0.267682	0.768018
P22626-2;I6L957	Heterogeneous nuclear ribonucleoproteins A2/B1	HNRNPA2B1	1	36.006	FALSE	0.741575	-0.293807	FALSE	0.341908	-0.81897
B4DQ50			1	58.794	FALSE	0.658495	-0.325363	FALSE	0.762634	-0.268898
Q53FC7;B3KSM6;B2R6X5;P17066;P48741	Heat shock 70 kDa protein 6;Putative heat shock 70 kDa protein 7	HSPA6;HSPA7	1	71.003	FALSE	0.690532	-0.344548	FALSE	0.908214	-0.0758607
Q96J17;B2RAU8;A0A0A0MRM9;Q14978;Q14978-3;Q14978-2	Nucleolar and coiled-body phosphoprotein 1	NOLC1	1	44.18	FALSE	0.41668	-0.50842	FALSE	0.122035	0.885389
L0R5A1		CSF2RB	1	11.645	FALSE	0.202445	-0.856508	FALSE	0.0461888	-1.26827
Q6ZVX7	F-box only protein 50	NCCRP1	1	30.847	FALSE	0.217939	-1.1677	FALSE	0.651656	-0.351082
Q86W20;B1AN99;A1A508;Q8N2U3;Q7Z5F4;P35030-5;P35030-3;P35030-2;P35030-4;P35030	Trypsin-3	PRSS1;PRSS3	1	9.1665	FALSE	0.190738	-1.39082	FALSE	0.0160837	-2.17373
Q53H37;Q9NZT1	Calmodulin-like protein 5	CALML5	1	15.876	FALSE	0.161498	-1.42753	FALSE	0.482583	0.482541
A0A140VK46;P28070	Proteasome subunit beta type-4	PSMB4	1	29.204	FALSE	0.0491845	-1.62969	FALSE	0.0215685	-2.70793
K7EM02;K7EIJ8;Q8IYT4-2;Q8IYT4	Katanin p60 ATPase-containing subunit A-like 2	KATNAL2	1	13.999	FALSE	0.0376955	-1.7364	FALSE	0.032219	-1.57606
A0A0A0MSI0;Q06830;B2R4P2	Peroxiredoxin-1	PRDX1	8	18.976	FALSE	0.0341082	-1.60373	TRUE	0.00238102	-2.25953
B4DJI1;V9HWB9;P00338;P00338-3;F5GXH2;F5GYU2;F5GXY2;P00338-5;P00338-2;P00338-4	L-lactate dehydrogenase;L-lactate dehydrogenase A chain	HEL-S-133P;LDHA	2	33.593	FALSE	0.0313708	1.68807
V9HWK1;Q53HE2;P60174-1;P60174;B4DUI5;Q2QD09;P60174-4	Triosephosphate isomerase	HEL-S-49;TPI1	3	26.669	FALSE	0.0605049	1.46867
P31946-2	14-3-3 protein beta/alpha;14-3-3 protein beta/alpha, N-terminally processed	YWHAB	2	27.85	FALSE	0.154176	1.1811
Q5S4N1;A0A0D9SFB3;A0A0D9SG12;B5BTY4;Q59GX6;A0A0D9SF53;O00571-2;O00571;A0A0J9YVQ7;B4E132;A0A024R9A4;O15523-2;O15523	ATP-dependent RNA helicase DDX3X;ATP-dependent RNA helicase DDX3Y	DDX3X;DDX3Y	2	40.187	FALSE	0.427714	0.580276
A1L3A7;Q7Z417	Nuclear fragile X mental retardation-interacting protein 2	NUFIP2	5	76.12	FALSE	0.979624	-0.0253921
Q86V81;E9PB61	THO complex subunit 4	ALYREF	4	26.888	FALSE	0.870908	-0.184214
Q2NLD4;Q2NLC9;Q5U0P9;Q56A79;Q00577	Transcriptional activator protein Pur-alpha	PURA	3	32.015	FALSE	0.392995	-0.917636
Q96QA5;J3KRG2	Gasdermin-A	GSDMA	5	49.364	FALSE	0.473176	-0.923138
B2R8R5;Q13263-2;Q13263;M0R0K9	Transcription intermediary factor 1-beta	TRIM28	4	88.559	FALSE	0.308089	-1.05638
P25786;P25786-2;B4E0X6;B4DEV8;V9HW55	Proteasome subunit alpha type-1;Proteasome subunit alpha type	PSMA1;HEL-S-275	3	29.555	FALSE	0.0578509	-1.64345
Q53FT8;A0A140VK45;P20618;Q59GN1	Proteasome subunit beta type;Proteasome subunit beta type-1	PSMB1	2	26.491	FALSE	0.023162	-1.88412
O95218-2;O95218	Zinc finger Ran-binding domain-containing protein 2	ZRANB2	1	36.318	FALSE	0.0856912	1.34935
Q5JTZ9	Alanine--tRNA ligase, mitochondrial	AARS2	1	107.34	FALSE	0.503842	-0.434659
Q2I0Y7;E7EU96;B5BUH5;B2R6D7;Q5U5J2;Q8NEV1;P68400	Casein kinase II subunit alpha 3;Casein kinase II subunit alpha	CSNK2A1;CSNK2A3	1	45.28	FALSE	0.420667	-0.478922
P35908	Keratin, type II cytoskeletal 2 epidermal	KRT2	1	65.432	FALSE	0.0204711	-1.99871
H0YF68;A8K0J3;A0A024QZ70;Q7L7X3-3;Q9H2K8;Q7L7X3	Serine/threonine-protein kinase TAO1;Serine/threonine-protein kinase TAO3	TAOK3;TAOK1	1	20.937	TRUE	0.00464515	-2.51053
Q5QPM2;B4DSJ1;Q5QPM1;Q5QPL9;A8K4T9;Q53GL6;Q9UKM9-2;Q9UKM9;Q5QPM0	RNA-binding protein Raly	RALY	2	9.714				FALSE	0.0547861	1.72228
Q16778;P33778;P23527;A0A024RCJ2;P06899;Q8N257	Histone H2B type 2-E;Histone H2B type 1-B;Histone H2B type 1-O;Histone H2B;Histone H2B type 1-J;Histone H2B type 3-B	HIST2H2BE;HIST1H2BB;HIST1H2BO;HIST1H2BJ;HIST3H2BB	3	13.92				FALSE	0.103816	1.63139
Q7KYM9;Q59ES8;A0A087X0X3;P52272-2;P52272;M0QY96;M0R2I7;Q6P2D7;M0R019;M0R2T0;B4DEG4	Heterogeneous nuclear ribonucleoprotein M	ORF;HNRNPM;HNRPM	4	59.965				FALSE	0.0700123	1.56849
B4DT28;B4DMB1;Q0VGD6;Q6MZS5;B2R7W4;O43390-4;O43390-3;O43390;O43390-2	Heterogeneous nuclear ribonucleoprotein R	HNRNPR;HNRPR;DKFZp686A13234	5	55.717				FALSE	0.101619	1.52026
Q6IAT1;B4DLV7;P50395-2;P50395;Q5SX87	Rab GDP dissociation inhibitor beta	GDI2	3	50.663				FALSE	0.0887999	1.44288
Q1W6G4;Q9NQ29-2;Q9NQ29;B8ZZ10;A8MYV2;D3DU41;Q53G47;Q9NQ29-3	Putative RNA-binding protein Luc7-like 1	LUC7L	2	38.405				FALSE	0.0443439	1.35007
A8K946;O43148;O43148-2;K7EP06;Q05D80;B7Z3U8	mRNA cap guanine-N7 methyltransferase	RNMT	5	57.75				FALSE	0.081041	1.33437
Q96DI9;F6VRR5;B4E0L0;Q9BY77-2;Q9BY77;Q8WUT1;F8WCX5;Q659C6	Polymerase delta-interacting protein 3	POLDIP3;DKFZp434G0310	3	45.658				FALSE	0.0443044	1.33435
V9HWC7;P30041	Peroxiredoxin-6	HEL-S-128m;PRDX6	3	25.035				FALSE	0.0659642	1.18707
A0A024R8W0;P38919;I3L3H2	Eukaryotic initiation factor 4A-III;Eukaryotic initiation factor 4A-III, N-terminally processed	DDX48;EIF4A3	2	46.871				FALSE	0.0793134	1.13402
B7Z959;B7Z2Z1;B7ZLP5;A8K329;Q15424-2;Q15424;Q15424-4;Q15424-3;K7ES42;B7Z2H3;B7Z1C7;B7Z2F6;B7Z5X3	Scaffold attachment factor B1	SAFB	2	75.755				FALSE	0.0807203	1.08101
B5MCX3;Q15019;Q15019-3;Q15019-2;B5MD47;C9JZI2;C9IY94;C9IZU3;C9JQJ4;C9J938;H7C310;C9JB25;C9J2Q4;H7C2Y0	Septin-2	37500	2	36.94				FALSE	0.162352	0.878856
A0A024R4Z6;Q08945	FACT complex subunit SSRP1	SSRP1	3	81.074				FALSE	0.210279	0.877612
O75367-2;O75367-3;O75367;B4DJC3	Core histone macro-H2A.1;Histone H2A	H2AFY	5	39.183				FALSE	0.511837	0.801763
Q0EFA5;A8K9C1;Q2L6G8;M1SWB8;G8JLG2;D2IYL2;Q15517	Corneodesmosin	S;CDSN	2	49.896				FALSE	0.469391	0.783378
Q9Y2W1	Thyroid hormone receptor-associated protein 3	THRAP3	3	108.66				FALSE	0.306236	0.706144
B4E3A8;V9HWH1;P30740-2;P30740;H7BXK7;C9J7N5;A0A1B0GU38;B2R9H3;A0A024R2B1;A0A024QZT4;B4DDY9;A0A0C4DGW9;P50452-2;P50452;P50453;O75830	Leukocyte elastase inhibitor;Serpin B8;Serpin B9;Serpin I2	HEL57;SERPINB1;SERPINB8;SERPINI2;SERPINB9	2	38.685				FALSE	0.273937	0.637897
Q8NFH4;B4DKV8;F8VTY2	Nucleoporin Nup37	NUP37	4	36.707				FALSE	0.47098	0.505592
A0PJ92;A8K9K6;O00567;H0Y653;H0YDU4	Nucleolar protein 56	NOP56	3	49.756				FALSE	0.462756	0.435683
B4E380;K7EK07;B2R4P9;Q71DI3;P84243;P68431;K7EMV3;B4DEB1;B2R6Y1;K7ES00;Q16695;Q6NXT2;A8K4Y7;K7EP01;Q5TEC6	Histone H3;Histone H3.2;Histone H3.3;Histone H3.1;Histone H3.1t;Histone H3.3C	H3F3B;H3F3A;HIST2H3A;HIST1H3A;HIST3H3;H3F3C;HIST2H3PS2	10	12.918				FALSE	0.709887	0.349295
F8WE04;V9HW43;P04792;B4DL87	Heat shock protein beta-1	HSPB1;HEL-S-102	2	20.406				FALSE	0.707789	0.302267
P43155-3;P43155-2;P43155	Carnitine O-acetyltransferase	CRAT	3	61.87				FALSE	0.911191	0.0768213
Q86U42-2;Q86U42;H0YJH9;B4DEH8;G3V4T2;Q92843-2	Polyadenylate-binding protein 2	PABPN1	2	31.496				FALSE	0.944801	0.0452163
A0A0G2JRD1;S4R3K7;B0QYV1;A0A0G2JRA5;O43251-5;O43251-10;O43251-2;O43251;O43251-6;O43251-8;A0A0G2JSB3;I3L1D4;B0QYY7;S4R469;Q8TCM0;F8VR27;F8VZY7;Q59HD3;X5DP44;B7ZLH9;B0QYY4;A0A087X2B1;F8WSN4;X5D7T5;J3KNW3;X5DNY3;B7Z1U7;F8VZG9;O43251-3;O43251-9;Q9NWB1-3;O43251-4;Q9NWB1-4;Q9NWB1-5;Q9NWB1;O43251-7;Q9NWB1-2	RNA binding protein fox-1 homolog;RNA binding protein fox-1 homolog 2;RNA binding protein fox-1 homolog 1	RBFOX2;RBFOX1;DKFZp547L059;A2BP1	2	23.543				FALSE	0.817171	-0.190805
Q53GF0;Q8NFW8;Q8NFW8-2	N-acylneuraminate cytidylyltransferase	CMAS	3	48.329				FALSE	0.715279	-0.20983
Q08426;A0PJI6;Q08426-2	Peroxisomal bifunctional enzyme;Enoyl-CoA hydratase/3,2-trans-enoyl-CoA isomerase;3-hydroxyacyl-CoA dehydrogenase	EHHADH	5	79.494				FALSE	0.776559	-0.229263
Q6FI97;Q53FS0;O96019-2;O96019	Actin-like protein 6A	BAF53A;ACTL6A	5	47.38				FALSE	0.698195	-0.279192
O60870;S4R357;B7Z421;O60870-2	DNA/RNA-binding protein KIN17	KIN	2	45.373				FALSE	0.648982	-0.371675
B7Z600;Q53S54;A0A024R475;Q13618-3;Q13618-2;Q13618;A0A087WTG3	Cullin-3	CUL3	2	63.309				FALSE	0.520355	-0.433481
A3KPC7;A0A024RAS2;B2R5B3;A4FTV9;A0A0U1RR32;A0A0U1RRH7;Q99878;Q96KK5;Q9BTM1;Q16777;Q6FI13;P20671;P0C0S8;H0YFX9;B4E0B3;B2R5B6;Q9BTM1-2	Histone H2A;Histone H2A type 1-J;Histone H2A type 1-H;Histone H2A.J;Histone H2A type 2-C;Histone H2A type 2-A;Histone H2A type 1-D;Histone H2A type 1	HIST1H2AH;H2AFJ;HIST1H2AK;HIST1H2AJ;HIST2H2AC;HIST2H2AA3;HIST1H2AD;HIST1H2AG	2	13.906				FALSE	0.850446	-0.459293
B7Z6D5;B3GQE6;Q96GQ7;A0A087X059;Q53G15	Probable ATP-dependent RNA helicase DDX27	DDX27	2	86.604				FALSE	0.449417	-0.581295
D3DS95;Q59FI9;P30050;Q76P68	60S ribosomal protein L12	hCG_21173;RPL12;cICK0721Q.2	2	10.123				FALSE	0.634474	-0.607683
K7EKI8;O60437;K7EQ71	Periplakin	PPL	12	204.49				FALSE	0.609174	-0.70068
A0A024R952;Q13835-2;Q13835;B4DRX5;Q14BN3	Plakophilin-1	PKP1	8	80.496				FALSE	0.232554	-0.832338
H0YMZ1;H0YL69;P25789;H0YLS6;H0YLC2;H0YMI6;H0YMA1;H0YN18;Q7Z474;B2RDG0	Proteasome subunit alpha type;Proteasome subunit alpha type-4;Proteasome subunit beta type	PSMA4	3	24.526				FALSE	0.454576	-0.996935
B3KTJ9;Q8N163-2;Q8N163;H0YC69;E5RGU7;E5RFJ3;H0YC58	Cell cycle and apoptosis regulator protein 2	CCAR2	6	102.93				FALSE	0.231228	-1.26075
F8W642;F8VZK9;F8VX07;F8VRP1;F8VX68;F8VPF9;F8VPA1;F8VTT8;F8W1S4;F8W4S1;H0YH82;B7Z1E1;A0A0C4DGI3;B3KTN4;B4DJV2;A0A024RB75;O75390;F8VWQ5;F8VRI6	Citrate synthase;Citrate synthase, mitochondrial	CS	2	7.3535				FALSE	0.0556013	-1.8378
B7Z3S4;Q5TEE2;B4DSK9;B3KUJ5;Q6IT96;B5BU61;Q92769-3;Q13547;Q92769;E5RFI6;E5RJ04;E5RGV4;E5RHE7;E5RH52;E5RG37;E5RFP9;H3BM24;B4DRG0	Histone deacetylase;Histone deacetylase 2;Histone deacetylase 1	HDAC1;HDAC2	2	19.747				FALSE	0.132921	-1.86846
G3V295;A0A140VK44;G3V5Z7;P60900;G3V3U4;G3V3I1;P60900-2	Proteasome subunit alpha type;Proteasome subunit alpha type-6	PSMA6	3	22.842				FALSE	0.0650294	-2.70281
B4DLL8;B4DN79;B4DLJ7;B2R5R1;A0A024RA55;B4E3D4;Q14956-2;Q14956;B4DLL5;A8K7R3	Transmembrane glycoprotein NMB	GPNMB	2	50.579				FALSE	0.00919134	-6.24731
J3QSY4;D6RC52;D6RCB9;Q9NX24	H/ACA ribonucleoprotein complex subunit 2	NHP2	1	10.071				FALSE	0.0084834	2.13441
B3KVL5;Q8TBK6-2;Q8TBK6	Zinc finger CCHC domain-containing protein 10	ZCCHC10	1	20.308				FALSE	0.0142143	1.67668
Q9NV31	U3 small nucleolar ribonucleoprotein protein IMP3	IMP3	1	21.85				FALSE	0.342032	0.540917
C9J0D1;Q71UI9-2;Q71UI9;P0C0S5;C9J386;Q71UI9-3;Q71UI9-4	Histone H2A;Histone H2A.V;Histone H2A.Z	H2AFV;H2AFZ	1	13.163				FALSE	0.779944	0.283332
P35326;P35325;P22532;P22531;Q9BYE4	Small proline-rich protein 2A;Small proline-rich protein 2B;Small proline-rich protein 2D;Small proline-rich protein 2E;Small proline-rich protein 2G	SPRR2A;SPRR2B;SPRR2D;SPRR2E;SPRR2G	1	7.9653				FALSE	0.954326	-0.0517676
B7Z9V0;B4E3S0;B4DMH3;Q53G58;B3KN06;A0A024RBI5;Q59EA2;Q9ULV4;Q9ULV4-2;Q9ULV4-3	Coronin;Coronin-1C	CORO1C	1	34.489				FALSE	0.418164	-0.534679
O75400-3	Pre-mRNA-processing factor 40 homolog A	PRPF40A	1	106.91				FALSE	0.169294	-0.891793
Q6IAT9;P28072	Proteasome subunit beta type;Proteasome subunit beta type-6	PSMB6	1	25.357				FALSE	0.0706291	-2.51124
Q8IVF4;A0A0J9YY17;B0I1S1	Dynein heavy chain 10, axonemal	DNAH10	2	514.83				TRUE	0.000104724	-3.75951
