# Supplementary material for: Hepatitis B virus Core protein nuclear interactome identifies SRSF10 as a host RNA-binding protein restricting HBV RNA production
Source: PLoS Pathog. 2020 Nov 12;16(11):e1008593. doi: 10.1371/journal.ppat.1008593 (PMC7707522; doi:10.1371/journal.ppat.1008593)
Supplement: S2 Table — (XLSX) [file ppat.1008593.s012.xlsx]

## Sheet: primerspos
Forward Primer				Reverse Primer
Name	Oligo Sequence	Position(s) in HBV genotype-D		Name	Oligo Sequence	Position(s) in HBV genotype-D
HBV.D.sv7.sv9.q.F1	TGCCCCTATCCTATCAACACTTCCG	2307-2331		HBV.D.sv1.sv2.sv4.q.R1	GCTGGTGGTTGAGGATCATTGAGG	2440-2447	489-504
HBV.D.sv2.sv8.sv10.q.F1	TCAGACGACGAGGCAGGTCC	2914-2918	2350-2364	HBV.D.sv1.sv2.sv4.q.R1	GCTGGTGGTTGAGGATCATTGAGG	2440-2447	489-504
HBV.D.sv3.q.F3	CATACTGCACTCAGGATCCTCAACC	2053-2067	489-498	HBV.D.sv3.q.R3	GTCCGAAGGTTTGGTACAGCAACA	562-585
HBV.D.sv4.q.F3	GCAATTCTTTACGACGAGGCAGGT	2071-2080	2349-2362	HBV.D.sv1.sv2.sv4.q.R1	GCTGGTGGTTGAGGATCATTGAGG	2440-2447	489-504
HBV.D.sv5.q.F2	TTCTTTGATCCTCAACCACCAGCAC	2075-2081	489-506	HBV.D.sv5.q.R2	GGTGCAATTTCCGTCCGAAGGT	576-597
HBV.D.sv6.q.F2	GCCTCGCAGACGAAGGTCTC	2385-2404		HBV.D.sv6.q.R2	GGTGGTTGAGGATCCTTATGAGTCCA	2459-2471	489-501
HBV.D.sv7.q.F6	ACCAAATGCCCCTATCCTATCAACAC	2301-2326		HBV.D.sv7.q.R6	CTGGTGGTTGAGGATCCTTGTTGG	2953-2962	490-503
HBV.D.sv2.sv8.sv10.q.F2	GCACTCAGACGACGAGGCAG	2059-2066	2349-2360	HBV.D.sv7.sv8.q.R2	TGGATCCAAATTGAGGTTCCCGAGAT	2430-2446	2901-2909
HBV.D.sv9.q.F4	AGTTCAGGCAACTCTTGTGGTTTCA	2186-2210		HBV.D.sv9.q.R4	CGGTAGTTCCCCATTGAGGTTCC	2436-2447	282-292
HBV.D.sv2.sv8.sv10.q.F2	GCACTCAGACGACGAGGCAG	2059-2066	2349-2360	HBV.D.sv10.q.R2	TCCCCATTGAGGTTCCCGAGAT	2430-2447	137-140
HBV.D.sv11.q.F2	GGACTCATAAGGGGGAACTACCGT	2460-2471	282-293	HBV.D.sv11.q.R2	AACGCCGCAGACACATCCAG	372-391
HBV.D.sv12.q.F1	ACCATACTGCACTCAGAGAAACCG	2051-2066	2235-2242	HBV.D.sv12.q.R1	AGGATAGGGGCATTTGGTGGTCT	2296-2318
HBV.D.sv13.q.F2	GGAACCTCAATTTGGATCCAGCCTTC	2436-2446	2901-2915	HBV.D.sv13.q.R2	AAACCCAGCCCGAATGCTCC	2994-3013
HBV.D.sv14.q.F2	CAAGGTCAGGTCTGGAGCAAACA	1642-1648	1305-1320	HBV.D.sv14.q.R2	GTTGGCAGCACAGCCTAGCA	1378-1397
HBV.D.sv15.q.F7	TGGATGTGTCTGCGGCGTTTTA	373-394		HBV.D.sv15.q.R7	TTGGCAGCACAGCACCTTGATAG	450-459	1384-1396
HBV.D.intron1.q.F1	TCTAGCTACCTGGGTGGGTGT	2100-2120		HBV.D.intron1.q.R1	AGAATAAAGACCAGTAAAGTTCCCCA	2472-2497
HBV.D.intron2.q.F1	TCCACCAGCAATCCTCTGGGA	2862-2882		HBV.D.sv13.q.R1	CAGCCCGAATGCTCCAGCTC	2989-3008
HBV.D.intron2b.q.F1	AGCGCCTCATTTTGTGGGTCA	2798-2818		HBV.D.intron2b.q.R1	TGGTGGTCGGGAAAGAATCCCA	2878-2899
S2 Table. List of primers used for the quantification of spliced and unspliced HBV RNAs.
